# Supplementary material for: Pharmacologic Ascorbate Radiosensitizes Pancreatic Cancer but Radioprotects Normal Tissue: The Role of Oxidative Stress-Induced Lipid Peroxidation
Source: Antioxidants (Basel). 2024 Mar 18;13(3):361. doi: 10.3390/antiox13030361 (PMC10967795; doi:10.3390/antiox13030361)
Supplement: Supplementary file 1 [file antioxidants-13-00361-s001.zip]

Archive with 1 entries (1 files):
- antioxidants-2864736-supplementary.pdf
